# Supplementary material for: Genomic Characteristics and Comparative Genomics Analysis of the Endophytic Fungus Paraphoma chrysanthemicola DS-84 Isolated from Codonopsis pilosula Root
Source: J Fungi (Basel). 2023 Oct 16;9(10):1022. doi: 10.3390/jof9101022 (PMC10607767; doi:10.3390/jof9101022)
Supplement: Supplementary file 1 [file jof-09-01022-s001.zip]

Archive with 1 entries (1 files):
- jof-2595723-supplementary.pdf
